# Supplementary material for: A Preclinical Investigation of GBM-N019 as a Potential Inhibitor of Glioblastoma via Exosomal mTOR/CDK6/STAT3 Signaling
Source: Cells. 2021 Sep 11;10(9):2391. doi: 10.3390/cells10092391 (PMC8471927; doi:10.3390/cells10092391)
Supplement: Supplementary file 1 [file cells-10-02391-s001.zip]

Archive with 1 entries (1 files):
- cells-1386872-supplementary.pdf
